# Supplementary material for: Tissue-specific Transcriptome analysis reveals lignocellulose synthesis regulation in elephant grass (Pennisetum purpureum Schum)
Source: BMC Plant Biol. 2020 Nov 19;20:528. doi: 10.1186/s12870-020-02735-3 (PMC7678330; doi:10.1186/s12870-020-02735-3)
Supplement: Supplementary file 7 — Additional file 7: Table S2. GO annotations of 43 differential genes used for WGCNA analysis [file 12870_2020_2735_MOESM7_ESM.xlsx]

## Sheet: Sheet1
Table2 GO annotations of 43 differential genes used for WGCNA analysis
category	over_represented_pvalue	under_represented_pvalue	numDEInCat	numInCat	term	ontology	padj
GO:0048046	7.42072e-20	1	117	1499	apoplast	CC	8.43365e-16
GO:0005618	1.78881e-19	1	149	2320	cell wall	CC	1.01649e-15
GO:0016998	3.58202e-18	1	21	54	cell wall macromolecule catabolic process	BP	1.35699e-14
GO:0004601	2.95134e-14	1	42	349	peroxidase activity	MF	7.84049e-11
GO:0005576	3.4494e-14	1	159	2781	extracellular region	CC	7.84049e-11
GO:0042744	1.06608e-13	1	38	303	hydrogen peroxide catabolic process	BP	2.01934e-10
GO:0009505	2.18236e-13	1	63	708	plant-type cell wall	CC	3.54321e-10
GO:0020037	9.72251e-13	1	65	795	heme binding	MF	1.37689e-09
GO:0016762	1.09037e-12	1	18	87	xyloglucan:xyloglucosyl transferase activity	MF	1.37689e-09
GO:0033946	3.2281e-12	1	12	33	xyloglucan-specific endo-beta-1,4-glucanase activity	MF	3.66874e-09
GO:0004553	9.79082e-11	1	21	137	hydrolase activity, hydrolyzing O-glycosyl compounds	MF	1.01157e-07
GO:0010411	2.64578e-10	1	19	120	xyloglucan metabolic process	BP	2.50578e-07
GO:0009965	1.77776e-09	1	39	408	leaf morphogenesis	BP	1.55417e-06
GO:0005975	2.37273e-09	1	66	892	carbohydrate metabolic process	BP	1.92615e-06
GO:0044212	2.93732e-09	1	158	2939	transcription regulatory region DNA binding	MF	2.22551e-06
GO:0003700	2.68657e-08	1	182	3629	DNA-binding transcription factor activity	MF	1.9083e-05
GO:0043565	3.24658e-08	1	132	2494	sequence-specific DNA binding	MF	2.17044e-05
GO:0071555	8.59222e-08	1	72	1141	cell wall organization	BP	5.42503e-05
GO:0099503	1.66772e-07	1	44	623	secretory vesicle	CC	9.97562e-05
GO:0016231	3.41869e-07	1	7	20	beta-N-acetylglucosaminidase activity	MF	0.00019367
GO:0042547	3.57859e-07	1	8	23	cell wall modification involved in multidimensional cell growth	BP	0.00019367
GO:0008843	4.5968e-07	1	8	27	endochitinase activity	MF	0.000237467
GO:0006040	5.61512e-07	1	7	21	amino sugar metabolic process	BP	0.00027746
GO:0045490	7.48563e-07	1	11	50	pectin catabolic process	BP	0.000354476
GO:0008361	9.60129e-07	1	23	233	regulation of cell size	BP	0.000429137
GO:0009624	1.0172e-06	1	41	563	response to nematode	BP	0.000429137
GO:0048441	1.01951e-06	1	16	123	petal development	BP	0.000429137
GO:0046658	1.31045e-06	1	23	212	anchored component of plasma membrane	CC	0.000530767
GO:0080001	1.38266e-06	1	12	61	mucilage extrusion from seed coat	BP	0.000530767
GO:0045892	1.40106e-06	0.999999	81	1448	negative regulation of transcription, DNA-templated	BP	0.000530767
GO:0048498	2.07292e-06	1	6	13	establishment of petal orientation	BP	0.00073621
GO:0090428	2.07292e-06	1	6	13	perianth development	BP	0.00073621
GO:0009934	2.37159e-06	0.999999	19	160	regulation of meristem structural organization	BP	0.000794409
GO:0048364	2.37659e-06	0.999999	73	1267	root development	BP	0.000794409
GO:0003677	3.26223e-06	0.999998	211	4708	DNA binding	MF	0.001032
GO:0010089	3.26897e-06	0.999999	30	374	xylem development	BP	0.001032
GO:0009360	3.62705e-06	1	5	6	DNA polymerase III complex	CC	0.00111409
GO:0006355	6.71738e-06	0.999996	154	3117	regulation of transcription, DNA-templated	BP	0.00200903
GO:0071457	7.11982e-06	1	7	22	cellular response to ozone	BP	0.00207479
GO:0004565	8.11459e-06	0.999998	16	137	beta-galactosidase activity	MF	0.00230556
GO:0046914	9.36588e-06	1	6	14	transition metal ion binding	MF	0.00259618
GO:0010333	1.09666e-05	0.999998	11	68	terpene synthase activity	MF	0.00296751
GO:0030308	1.16051e-05	0.999997	18	160	negative regulation of cell growth	BP	0.00306091
GO:0034452	1.21197e-05	0.999999	9	41	dynactin binding	MF	0.00306091
GO:0046849	1.21197e-05	0.999999	9	41	bone remodeling	BP	0.00306091
GO:2000038	1.31969e-05	0.999998	9	42	regulation of stomatal complex development	BP	0.00326051
GO:0036016	1.42263e-05	0.999998	9	43	cellular response to interleukin-3	BP	0.00344003
GO:0046916	1.65959e-05	1	4	5	cellular transition metal ion homeostasis	BP	0.00392944
GO:0042546	1.84396e-05	0.999994	23	297	cell wall biogenesis	BP	0.00427686
GO:0004568	1.90579e-05	0.999998	8	41	chitinase activity	MF	0.00433186
GO:0048443	1.96869e-05	0.999995	18	185	stamen development	BP	0.00438708
GO:0045036	2.05611e-05	0.999997	10	55	protein targeting to chloroplast	BP	0.00442182
GO:0010218	2.06209e-05	0.999992	29	394	response to far red light	BP	0.00442182
GO:0030570	2.16186e-05	0.999999	5	11	pectate lyase activity	MF	0.00454992
GO:0035195	2.26255e-05	0.999996	12	77	gene silencing by miRNA	BP	0.00467525
GO:0009637	2.95738e-05	0.999988	31	416	response to blue light	BP	0.0060019
GO:0009887	3.03263e-05	0.999996	9	48	animal organ morphogenesis	BP	0.00604663
GO:0007409	3.15722e-05	0.999994	12	87	axonogenesis	BP	0.00618653
GO:0070840	3.26523e-05	0.999996	9	45	dynein complex binding	MF	0.00624402
GO:0071329	3.29645e-05	0.999996	9	49	cellular response to sucrose stimulus	BP	0.00624402
GO:0030246	3.41794e-05	0.999985	35	523	carbohydrate binding	MF	0.00636802
GO:0009815	3.68409e-05	0.999997	6	26	1-aminocyclopropane-1-carboxylate oxidase activity	MF	0.00669083
GO:0009532	3.70895e-05	0.999992	13	79	plastid stroma	CC	0.00669083
GO:0006833	3.83915e-05	0.999994	10	80	water transport	BP	0.00681749
GO:0030001	4.32242e-05	0.99999	14	120	metal ion transport	BP	0.00755759
GO:0000254	4.63897e-05	0.999998	5	14	C-4 methylsterol oxidase activity	MF	0.00787994
GO:0016985	4.64546e-05	0.999996	7	28	mannan endo-1,4-beta-mannosidase activity	MF	0.00787994
GO:1902911	5.06224e-05	0.999993	9	52	protein kinase complex	CC	0.00846065
GO:0001837	5.36754e-05	0.999993	8	36	epithelial to mesenchymal transition	BP	0.00867295
GO:0010412	5.37386e-05	0.999999	4	6	mannan metabolic process	BP	0.00867295
GO:0006979	5.46966e-05	0.99997	65	1217	response to oxidative stress	BP	0.00867295
GO:0031225	5.49452e-05	0.999987	14	119	anchored component of membrane	CC	0.00867295
GO:0019953	5.71227e-05	0.999989	11	97	sexual reproduction	BP	0.00878284
GO:1904885	5.75599e-05	0.999992	9	50	beta-catenin destruction complex assembly	BP	0.00878284
GO:0090708	5.79598e-05	0.999993	8	40	specification of plant organ axis polarity	BP	0.00878284
GO:0006032	5.87825e-05	0.999991	9	54	chitin catabolic process	BP	0.0087903
GO:0071484	5.99332e-05	0.999994	7	28	cellular response to light intensity	BP	0.00884598
GO:0071280	6.18791e-05	0.999995	6	21	cellular response to copper ion	BP	0.00895423
GO:0046827	6.28816e-05	0.999991	9	54	positive regulation of protein export from nucleus	BP	0.00895423
GO:0009664	6.30302e-05	0.99998	19	207	plant-type cell wall organization	BP	0.00895423
GO:0030877	6.50409e-05	0.99999	9	52	beta-catenin destruction complex	CC	0.00907405
GO:0010021	6.60221e-05	0.999992	8	41	amylopectin biosynthetic process	BP	0.00907405
GO:0097192	6.70673e-05	0.999991	8	39	extrinsic apoptotic signaling pathway in absence of ligand	BP	0.00907405
GO:1901030	6.70673e-05	0.999991	8	39	positive regulation of mitochondrial outer membrane permeabilization involved in apoptotic signaling pathway	BP	0.00907405
GO:0042753	7.07076e-05	0.999983	14	107	positive regulation of circadian rhythm	BP	0.00945402
GO:0080027	7.725e-05	0.99999	8	48	response to herbivore	BP	0.0102087
GO:0042389	7.99056e-05	0.999998	4	7	omega-3 fatty acid desaturase activity	MF	0.0104382
GO:0005506	8.35725e-05	0.999959	43	740	iron ion binding	MF	0.0105643
GO:0019500	8.40814e-05	0.999995	5	18	cyanide catabolic process	BP	0.0105643
GO:0051410	8.40814e-05	0.999995	5	18	detoxification of nitrogen compound	BP	0.0105643
GO:0015714	8.45887e-05	0.999994	6	17	phosphoenolpyruvate transport	BP	0.0105643
GO:2000037	9.09636e-05	0.999988	8	43	regulation of stomatal complex patterning	BP	0.011237
GO:1904646	9.29907e-05	0.999985	9	53	cellular response to amyloid-beta	BP	0.0112787
GO:0009733	9.32866e-05	0.999944	80	1625	response to auxin	BP	0.0112787
GO:0032092	0.000103984	0.999983	9	53	positive regulation of protein binding	BP	0.0124397
GO:0048510	0.000108062	0.999951	34	510	regulation of timing of transition from vegetative to reproductive phase	BP	0.0127929
GO:1904886	0.000109894	0.999982	9	53	beta-catenin destruction complex disassembly	BP	0.0128757
GO:0004784	0.000122555	0.99998	9	60	superoxide dismutase activity	MF	0.0141308
GO:0019499	0.000123093	0.999992	5	20	cyanide metabolic process	BP	0.0141308
GO:0019430	0.000133343	0.999978	9	58	removal of superoxide radicals	BP	0.0151544
GO:0042170	0.000135486	0.999984	7	31	plastid membrane	CC	0.0152456
GO:0009911	0.000140345	0.999948	23	271	positive regulation of flower development	BP	0.0156375
GO:0009554	0.000149366	0.999966	12	88	megasporogenesis	BP	0.0164811
GO:0009741	0.000152927	0.999943	23	300	response to brassinosteroid	BP	0.0165885
GO:0016165	0.00015326	0.999981	7	38	linoleate 13S-lipoxygenase activity	MF	0.0165885
GO:0032876	0.000159403	0.999977	8	45	negative regulation of DNA endoreduplication	BP	0.0170459
GO:0005089	0.000160485	0.999981	7	29	Rho guanyl-nucleotide exchange factor activity	MF	0.0170459
GO:0048359	0.000163453	0.999969	10	63	mucilage metabolic process involved in seed coat development	BP	0.0172004
GO:0010497	0.000166645	0.999971	9	61	plasmodesmata-mediated intercellular transport	BP	0.0173195
GO:0042973	0.000167633	0.999961	12	102	glucan endo-1,3-beta-D-glucosidase activity	MF	0.0173195
GO:0009749	0.000193171	0.99992	27	356	response to glucose	BP	0.0197783
GO:0032886	0.000198556	0.99997	8	41	regulation of microtubule-based process	BP	0.0201373
GO:0010582	0.000200221	0.999939	16	197	floral meristem determinacy	BP	0.0201373
GO:0002215	0.000210371	0.999984	5	26	defense response to nematode	BP	0.0207827
GO:0002762	0.000212124	1	3	3	negative regulation of myeloid leukocyte differentiation	BP	0.0207827
GO:0030879	0.000212124	1	3	3	mammary gland development	BP	0.0207827
GO:0070885	0.000223169	0.999965	8	46	negative regulation of calcineurin-NFAT signaling cascade	BP	0.0216205
GO:0048511	0.000224481	0.999923	19	219	rhythmic process	BP	0.0216205
GO:0071493	0.000226518	0.99997	7	48	cellular response to UV-B	BP	0.0216334
GO:2000171	0.000233262	0.99997	7	38	negative regulation of dendrite development	BP	0.0220919
GO:0009734	0.000242522	0.999863	56	1100	auxin-activated signaling pathway	BP	0.022779
GO:0047558	0.000252928	0.999989	4	12	3-cyanoalanine hydratase activity	MF	0.0235617
GO:0015713	0.000282068	0.999972	6	21	phosphoglycerate transmembrane transport	BP	0.0260626
GO:0048446	0.000288303	0.999962	7	31	petal morphogenesis	BP	0.0264239
GO:0010311	0.000294146	0.99987	29	431	lateral root formation	BP	0.0267437
GO:0045995	0.000308799	0.999923	12	102	regulation of embryonic development	BP	0.0278532
GO:0007275	0.000312026	0.999803	83	1725	multicellular organism development	BP	0.0279226
GO:0000257	0.000337233	0.999983	4	13	nitrilase activity	MF	0.029482
GO:0047427	0.000337233	0.999983	4	13	cyanoalanine nitrilase activity	MF	0.029482
GO:0080109	0.000337233	0.999983	4	13	indole-3-acetonitrile nitrile hydratase activity	MF	0.029482
GO:0090691	0.00038735	0.999915	10	93	formation of plant organ boundary	BP	0.0321259
GO:0003073	0.000394665	0.999955	6	30	regulation of systemic arterial blood pressure	BP	0.0321259
GO:0045823	0.000394665	0.999955	6	30	positive regulation of heart contraction	BP	0.0321259
GO:0046325	0.000394665	0.999955	6	30	negative regulation of glucose import	BP	0.0321259
GO:0071285	0.000394665	0.999955	6	30	cellular response to lithium ion	BP	0.0321259
GO:0071879	0.000394665	0.999955	6	30	positive regulation of adenylate cyclase-activating adrenergic receptor signaling pathway	BP	0.0321259
GO:0106071	0.000394665	0.999955	6	30	positive regulation of adenylate cyclase-activating G protein-coupled receptor signaling pathway	BP	0.0321259
GO:1904227	0.000394665	0.999955	6	30	negative regulation of glycogen synthase activity, transferring glucose-1-phosphate	BP	0.0321259
GO:2000467	0.000394665	0.999955	6	30	positive regulation of glycogen (starch) synthase activity	BP	0.0321259
GO:0048658	0.000400279	0.999882	14	174	anther wall tapetum development	BP	0.0321259
GO:0031640	0.000400591	0.99993	8	78	killing of cells of other organism	BP	0.0321259
GO:0019215	0.000401397	0.999995	3	4	intermediate filament binding	MF	0.0321259
GO:0016717	0.000414375	0.999981	4	9	oxidoreductase activity, acting on paired donors, with oxidation of a pair of donors resulting in the reduction of molecular oxygen to two molecules of water	MF	0.0329327
GO:0015120	0.000428892	0.999952	6	23	phosphoglycerate transmembrane transporter activity	MF	0.033386
GO:0035436	0.000428892	0.999952	6	23	triose phosphate transmembrane transport	BP	0.033386
GO:0071917	0.000428892	0.999952	6	23	triose-phosphate transmembrane transporter activity	MF	0.033386
GO:0048573	0.00044858	0.99981	25	374	photoperiodism, flowering	BP	0.0345116
GO:0008013	0.000456274	0.999909	9	64	beta-catenin binding	MF	0.0345116
GO:0048457	0.0004565	0.999945	6	35	floral whorl morphogenesis	BP	0.0345116
GO:0080132	0.00045741	0.999944	6	38	fatty acid alpha-hydroxylase activity	MF	0.0345116
GO:0097440	0.000458535	0.999946	6	31	apical dendrite	CC	0.0345116
GO:0000023	0.000481564	0.999956	5	25	maltose metabolic process	BP	0.0360064
GO:0048826	0.000495275	0.999911	8	62	cotyledon morphogenesis	BP	0.0367895
GO:0043388	0.000510361	0.999993	3	4	positive regulation of DNA binding	BP	0.0376639
GO:2000030	0.000522023	0.999955	5	17	regulation of response to red or far red light	BP	0.0382761
GO:0010541	0.000534744	0.999917	7	52	acropetal auxin transport	BP	0.0389574
GO:0044027	0.000548705	0.999933	6	31	hypermethylation of CpG island	BP	0.0397199
GO:0097191	0.000555822	0.999931	6	34	extrinsic apoptotic signaling pathway	BP	0.0399805
GO:0015267	0.000568246	0.999869	10	96	channel activity	MF	0.0406171
GO:1901430	0.000572172	0.99991	7	51	positive regulation of syringal lignin biosynthetic process	BP	0.0406367
GO:0010380	0.000575671	0.999881	9	70	regulation of chlorophyll biosynthetic process	BP	0.0406367
GO:0031897	0.000587934	0.999945	5	23	Tic complex	CC	0.0412461
GO:0003214	0.000616002	0.999922	6	33	cardiac left ventricle morphogenesis	BP	0.0429501
GO:0006793	0.000624137	0.999991	3	4	phosphorus metabolic process	BP	0.0432519
GO:0046621	0.000631781	0.99992	6	33	negative regulation of organ growth	BP	0.0435163
GO:0032880	0.000659446	0.999818	12	123	regulation of protein localization	BP	0.0451482
GO:0048442	0.000664118	0.999913	6	38	sepal development	BP	0.0451776
GO:0009670	0.000667826	0.999963	4	10	triose-phosphate:phosphate antiporter activity	MF	0.0451776
GO:0004642	0.000688186	0.99999	3	4	phosphoribosylformylglycinamidine synthase activity	MF	0.0462795
GO:0010540	0.00069516	0.999762	16	208	basipetal auxin transport	BP	0.0464735
GO:0010800	0.000705845	0.999887	7	45	positive regulation of peptidyl-threonine phosphorylation	BP	0.0469119
GO:0071407	0.000732153	0.999905	6	32	cellular response to organic cyclic compound	BP	0.048322
GO:0016702	0.000735566	0.999861	8	55	oxidoreductase activity, acting on single donors with incorporation of molecular oxygen, incorporation of two atoms of oxygen	MF	0.048322
GO:0016126	0.000744537	0.999767	14	150	sterol biosynthetic process	BP	0.0486302
GO:0004022	0.000756062	0.999899	6	36	alcohol dehydrogenase (NAD) activity	MF	0.0489902
GO:0010039	0.00075867	0.999802	11	114	response to iron ion	BP	0.0489902
GO:0080064	0.000774013	0.999983	3	5	4,4-dimethyl-9beta,19-cyclopropylsterol oxidation	BP	0.0496987
