# Supplementary material for: Tissue-specific Transcriptome analysis reveals lignocellulose synthesis regulation in elephant grass (Pennisetum purpureum Schum)
Source: BMC Plant Biol. 2020 Nov 19;20:528. doi: 10.1186/s12870-020-02735-3 (PMC7678330; doi:10.1186/s12870-020-02735-3)
Supplement: Supplementary file 11 — Additional file 11: Table S6. The pearson correlation analysis between RNASeq and qRT-PCR data. [file 12870_2020_2735_MOESM11_ESM.xlsx]

## Sheet: Sheet4
Supplementary table 11. The pearson correlation analysis between RNASeq and qRT-PCR data
Q-PCR RNA_seq	CesA7	CesA9	CesA10	4CL1	C4H1	CAD1	CCoAOMT1	CCR11	F5H3	PAL1
CesA7	.996**
CesA9		.968**
CesA10			.980**
4CL1				.964**
C4H1					.991**
CAD1						0.839938
CCoAOMT1							.976**
CCR11								.988**
F5H3									.976**
PAL1										.998**
**. P<0.01; *. P<0.05.
